# Supplementary material for: Genetic Algorithm-Driven Optimization of Mixed-Strain Fermentation for Improving the Physicochemical, Antioxidant, and Sensory Properties of Wampee (Clausena lansium (Lour.) Skeels) Juice
Source: Foods. 2025 Nov 22;14(23):4001. doi: 10.3390/foods14234001 (PMC12692224; doi:10.3390/foods14234001)
Supplement: Supplementary file 1 [file foods-14-04001-s001.zip]

Archive with 1 entries (1 files):
- foods-3970263-supplementary.pdf
